# Supplementary material for: REP-X: An Evolution-guided Strategy for the Rational Design of Cysteine-less Protein Variants
Source: Sci Rep. 2020 Feb 10;10:2193. doi: 10.1038/s41598-020-58794-x (PMC7010797; doi:10.1038/s41598-020-58794-x)
Supplement: Supplementary file 2 — Supporting Information2. [file 41598_2020_58794_MOESM2_ESM.fa]

>mmCpn WT coding sequence
ATGTCACAACAACCAGGAGTTTTACCTGAAAACATGAAAAGATACATGGGAAGAGATGCTCAAAGAATGAACATCTTAGCAGGAAGAATTATCGCAGAAACAGTAAGATCAACACTCGGTCCAAAAGGAATGGACAAAATGTTAGTTGACGACTTAGGGGACGTTGTTGTTACAAACGACGGTGTTACAATCTTAAGAGAAATGAGTGTAGAACACCCTGCAGCTAAAATGTTAATCGAAGTTGCAAAAACACAAGAAAAAGAAGTTGGCGACGGTACAACAACAGCTGTTGTAGTTGCTGGTGAATTATTAAGAAAAGCTGAAGAATTATTGGACCAAAATGTACACCCAACAATTGTTGTAAAAGGATACCAAGCAGCAGCTCAAAAAGCTCAAGAATTATTAAAAACAATTGCGTGCGAAGTTGGAGCTCAAGACAAAGAAATCTTAACAAAAATCGCAATGACCTCAATCACCGGAAAAGGTGCTGAAAAAGCTAAAGAAAAATTAGCTGAAATCATTGTTGAAGCAGTTTCAGCAGTTGTTGACGACGAAGGAAAAGTTGACAAAGATTTAATCAAAATTGAGAAAAAATCAGGCGCATCAATCGACGACACCGAATTAATCAAAGGTGTTTTAGTTGACAAAGAAAGAGTAAGCGCTCAAATGCCTAAAAAAGTAACTGACGCAAAAATTGCACTTTTAAACTGTGCAATCGAAATCAAAGAAACAGAAACCGACGCAGAAATCAGAATCACTGACCCTGCAAAATTAATGGAATTCATCGAACAAGAAGAAAAAATGTTAAAAGACATGGTTGCTGAAATCAAAGCAAGCGGTGCAAACGTTTTATTCTGCCAAAAAGGAATCGATGACTTAGCACAACACTACTTAGCTAAAGAAGGAATCGTAGCTGCAAGAAGAGTTAAAAAATCCGACATGGAAAAATTAGCTAAAGCTACAGGTGCTAACGTAATTACAAACATCAAAGACTTATCAGCTCAAGACTTAGGTGATGCTGGTCTCGTTGAAGAAAGAAAAATCTCCGGAGATTCAATGATCTTCGTAGAAGAATGCAAACACCCTAAAGCAGTTACAATGCTCATCAGAGGTACAACTGAACACGTAATTGAAGAAGTTGCAAGAGCAGTAGACGATGCTGTTGGTGTAGTTGGATGTACAATTGAAGATGGTAGAATTGTATCTGGTGGAGGTTCAACAGAAGTTGAATTATCCATGAAATTAAGAGAATACGCAGAAGGAATTAGCGGAAGAGAACAACTCGCAGTTAGGGCATTCGCTGATGCTTTAGAAGTAATCCCAAGAACCTTAGCTGAAAACGCAGGACTCGACGCAATCGAAATCCTCGTTAAAGTTAGAGCAGCACACGCAAGCAACGGCAACAAATGTGCAGGTTTAAACGTATTCACCGGAGCAGTTGAAGACATGTGCGAAAACGGTGTAGTTGAACCATTAAGAGTTAAAACACAAGCAATCCAGTCAGCAGCTGAATCAACAGAAATGTTACTCAGAATCGACGATGTAATTGCTGCAGAAAAATTAAGAGGAGCTCCTGACATGGGAGACATGGGCGGAATGCCAGGAATGGGCGGAATGCCAGGAATGATGTAA
>mmCpnDCys-His6 sequence from Daniel Hoersch in the Kortemme lab
ATGTCACAACAACCAGGAGTTTTACCTGAAAACATGAAAAGATACATGGGAAGAGATGCTCAAAGAATGAACATCTTAGCAGGAAGAATTATCGCAGAAACAGTAAGATCAACACTCGGTCCAAAAGGAATGGACAAAATGTTAGTTGACGACTTAGGGGACGTTGTTGTTACAAACGACGGTGTTACAATCTTAAGAGAAATGAGTGTAGAACACCCTGCAGCTAAAATGTTAATCGAAGTTGCAAAAACACAAGAAAAAGAAGTTGGCGACGGTACAACAACAGCTGTTGTAGTTGCTGGTGAATTATTAAGAAAAGCTGAAGAATTATTGGACCAAAATGTACACCCAACAATTGTTGTAAAAGGATACCAAGCAGCAGCTCAAAAAGCTCAAGAATTATTAAAAACAATTGCGTCCGAAGTTGGAGCTCAAGACAAAGAAATCTTAACAAAAATCGCAATGACCTCAATCACCGGAAAAGGTGCTGAAAAAGCTAAAGAAAAATTAGCTGAAATCATTGTTGAAGCAGTTTCAGCAGTTGTTGACGACGAAGGAAAAGTTGACAAAGATTTAATCAAAATTGAGAAAAAATCAGGCGCATCAATCGACGACACCGAATTAATCAAAGGTGTTTTAGTTGACAAAGAAAGAGTAAGCGCTCAAATGCCTAAAAAAGTAACTGACGCAAAAATTGCACTTTTAAACTCTGCAATCGAAATCAAAGAAACAGAAACCGACGCAGAAATCAGAATCACTGACCCTGCAAAATTAATGGAATTCATCGAACAAGAAGAAAAAATGTTAAAAGACATGGTTGCTGAAATCAAAGCAAGCGGTGCAAACGTTTTATTCGCCCAAAAAGGAATCGATGACTTAGCACAACACTACTTAGCTAAAGAAGGAATCGTAGCTGCAAGAAGAGTTAAAAAATCCGACATGGAAAAATTAGCTAAAGCTACAGGTGCTAACGTAATTACAAACATCAAAGACTTATCAGCTCAAGACTTAGGTGATGCTGGTCTCGTTGAAGAAAGAAAAATCTCCGGAGATTCAATGATCTTCGTAGAAGAAACCAAACACCCTAAAGCAGTTACAATGCTCATCAGAGGTACAACTGAACACGTAATTGAAGAAGTTGCAAGAGCAGTAGACGATGCTGTTGGTGTAGTTGGAGCTACAATTGAAGATGGTAGAATTGTATCTGGTGGAGGTTCAACAGAAGTTGAATTATCCATGAAATTAAGAGAATACGCAGAAGGAATTAGCGGAAGAGAACAACTCGCAGTTAGGGCATTCGCTGATGCTTTAGAAGTAATCCCAAGAACCTTAGCTGAAAACGCAGGACTCGACGCAATCGAAATCCTCGTTAAAGTTAGAGCAGCACACGCAAGCAACGGCAACAAATCTGCAGGTTTAAACGTATTCACCGGAGCAGTTGAAGACATGTCCGAAAACGGTGTAGTTGAACCATTAAGAGTTAAAACACAAGCAATCCAGTCAGCAGCTGAATCAACAGAAATGTTACTCAGAATCGACGATGTAATTGCTGCAGAAAAATTAAGAGGAGCTCCTGACATGGGAGACATGGGCGGAATGCCAGGAATGGGCGGAATGCCAGGAATGATGGATCCGAATTCGAGCTCCGTCGACAAGCTTGCGGCCGCACTCGAGCACCACCACCACCACCA
>mmCpnDCysDHis6 is the cysteine-less w/ no his tag
ATGTCACAACAACCAGGAGTTTTACCTGAAAACATGAAAAGATACATGGGAAGAGATGCTCAAAGAATGAACATCTTAGCAGGAAGAATTATCGCAGAAACAGTAAGATCAACACTCGGTCCAAAAGGAATGGACAAAATGTTAGTTGACGACTTAGGGGACGTTGTTGTTACAAACGACGGTGTTACAATCTTAAGAGAAATGAGTGTAGAACACCCTGCAGCTAAAATGTTAATCGAAGTTGCAAAAACACAAGAAAAAGAAGTTGGCGACGGTACAACAACAGCTGTTGTAGTTGCTGGTGAATTATTAAGAAAAGCTGAAGAATTATTGGACCAAAATGTACACCCAACAATTGTTGTAAAAGGATACCAAGCAGCAGCTCAAAAAGCTCAAGAATTATTAAAAACAATTGCGTCCGAAGTTGGAGCTCAAGACAAAGAAATCTTAACAAAAATCGCAATGACCTCAATCACCGGAAAAGGTGCTGAAAAAGCTAAAGAAAAATTAGCTGAAATCATTGTTGAAGCAGTTTCAGCAGTTGTTGACGACGAAGGAAAAGTTGACAAAGATTTAATCAAAATTGAGAAAAAATCAGGCGCATCAATCGACGACACCGAATTAATCAAAGGTGTTTTAGTTGACAAAGAAAGAGTAAGCGCTCAAATGCCTAAAAAAGTAACTGACGCAAAAATTGCACTTTTAAACTCTGCAATCGAAATCAAAGAAACAGAAACCGACGCAGAAATCAGAATCACTGACCCTGCAAAATTAATGGAATTCATCGAACAAGAAGAAAAAATGTTAAAAGACATGGTTGCTGAAATCAAAGCAAGCGGTGCAAACGTTTTATTCGCCCAAAAAGGAATCGATGACTTAGCACAACACTACTTAGCTAAAGAAGGAATCGTAGCTGCAAGAAGAGTTAAAAAATCCGACATGGAAAAATTAGCTAAAGCTACAGGTGCTAACGTAATTACAAACATCAAAGACTTATCAGCTCAAGACTTAGGTGATGCTGGTCTCGTTGAAGAAAGAAAAATCTCCGGAGATTCAATGATCTTCGTAGAAGAAACCAAACACCCTAAAGCAGTTACAATGCTCATCAGAGGTACAACTGAACACGTAATTGAAGAAGTTGCAAGAGCAGTAGACGATGCTGTTGGTGTAGTTGGAGCTACAATTGAAGATGGTAGAATTGTATCTGGTGGAGGTTCAACAGAAGTTGAATTATCCATGAAATTAAGAGAATACGCAGAAGGAATTAGCGGAAGAGAACAACTCGCAGTTAGGGCATTCGCTGATGCTTTAGAAGTAATCCCAAGAACCTTAGCTGAAAACGCAGGACTCGACGCAATCGAAATCCTCGTTAAAGTTAGAGCAGCACACGCAAGCAACGGCAACAAATCTGCAGGTTTAAACGTATTCACCGGAGCAGTTGAAGACATGTCCGAAAACGGTGTAGTTGAACCATTAAGAGTTAAAACACAAGCAATCCAGTCAGCAGCTGAATCAACAGAAATGTTACTCAGAATCGACGATGTAATTGCTGCAGAAAAATTAAGAGGAGCTCCTGACATGGGAGACATGGGCGGAATGCCAGGAATGGGCGGAATGCCAGGAATGATGTAGTAGAATTCGAGCTCCGTCGACAAGCTTGCGGCCGCACTCGAGCACCACCACCACCACCA
>mmCpn KDCys coding sequence
ATGAGCCAACAACCAGGTGTACTGCCGGAAAACATGAAACGTTATATGGGTCGCGACGCACAACGCATGAACATTCTGGCAGGCCGTATTATCGCCGAAACCGTGCGTAGCACGCTGGGTCCGAAGGGCATGGACAAAATGCTGGTCGACGACTTGGGCGACGTGGTGGTGACGAATGACGGTGTCACGATTCTGCGTGAGATGTCCGTGGAGCACCCGGCTGCGAAAATGCTGATTGAGGTCGCAAAGACGCAGGAGAAAGAGGTGGGCGACGGCACTACGACGGCAGTTGTCGTGGCGGGTGAGCTGCTGCGTAAGGCTGAAGAGTTGCTGGATCAGAACGTTCACCCGACCATCGTTGTTAAAGGTTACCAGGCTGCGGCCCAGAAGGCTCAGGAACTGCTGAAAACCATCGCAATGGAAGTGGGTGCCCAAGATAAAGAGATTCTGACCAAGATTGCGATGACCAGCATCACCGGCAAAGGTGCGGAAAAGGCCAAAGAAAAACTGGCCGAGATCATCGTTGAGGCGGTGTCGGCGGTTGTGGACGATGAGGGCAAAGTGGACAAGGATCTGATCAAAATCGAGAAGAAGTCCGGTGCATCTATCGACGACACCGAGCTGATTAAGGGTGTGCTGGTTGATAAAGAGCGTGTCAGCGCGCAGATGCCGAAGAAGGTCACCGATGCGAAGATCGCGTTGCTGAACGAGGCCATTGAGATTAAAGAAACCGAAACCGATGCTGAAATCCGCATTACTGATCCGGCCAAGTTGATGGAGTTCATTGAGCAAGAAGAGAAGATGCTGAAGGACATGGTTGCGGAGATTAAGGCGAGCGGTGCGAATGTTCTGTTCGTCCAAAAAGGTATTGACGACCTGGCGCAGCACTATCTGGCGAAAGAGGGTATCATGGCAGCGCGTCGTGTCAAGAAAAGCGATATGGAAAAGCTGGCTAAGGCGACTGGCGCGAACGTGATTACCAATATCAAAGATCTGTCTGCGCAAGATTTGGGCGATGCCGGCCTGGTCGAAGAACGTAAAATCTCCGGCGACAGCATGATTTTCGTTGAAGAGGTTAAACATCCGAAAGCCGTTACGATGCTGATTCGCGGCACGACCGAACATGTGATCGAAGAAGTCGCGCGTGCCGTTGACGATGCAGTCGGTGTAGTTGGCAGCACCATTGAGGATGGTCGTATCGTCAGCGGTGGCGGTAGCACCGAGGTGGAACTGAGCATGAAGCTGCGTGAGTACGCAGAAGGTATCAGCGGTCGTGAACAGCTGGCGGTGCGTGCATTTGCAGACGCACTGGAAGTCATCCCTCGCACCTTGGCAGAGAATGCGGGTTTGGACGCGATCGAAATTCTGGTTAAAGTGCGTGCAGCGCACGCGAGCAATGGCAACAAGTACGCCGGTCTGAACGTTTTTACGGGTGCTGTCGAAGATATGACCGAGAATGGCGTCGTTGAGCCGCTGCGCGTTAAAACGCAGGCGATCCAAAGCGCTGCGGAGAGCACCGAGATGTTGCTGCGCATTGATGATGTGATTGCAGCCGAGAAGCTGCGCGGTGCGCCGGACATGGGTGACATGGGCGGTATGCCGGGTATGGGTGGTATGCCAGGCATGATGTAATAACTCGAG
